# Supplementary material for: Systematic review and meta-analysis of recombinant herpes zoster vaccine in immunocompromised populations
Source: PLoS One. 2024 Nov 25;19(11):e0313889. doi: 10.1371/journal.pone.0313889 (PMC11588208; doi:10.1371/journal.pone.0313889)
Supplement: S6 Table — All data extracted from the primary research sources for the systematic review and/or meta-analysis. The table includes the following information for each study: name of data extractors and date of data extraction, confirmation that the study was eligible to be included in the review. (XLSX) [file pone.0313889.s012.xlsx]

## Sheet: Sheet1
#	Author	Title	Reason for Exclusion
1	L'Huillier A.G et al.	Evaluation of Recombinant Herpes Zoster Vaccine for Primary Immunization of Varicella-seronegative Transplant Recipients	Wrong study design
2	Khan N. et al.	Safety of Recombinant Zoster Vaccine in Patients with Inflammatory Bowel Disease	Wrong study design
3	Galgani I. et al.	Immunogenicity and safety of the non-typable Haemophilus influenzae-Moraxella catarrhalis (NTHi-Mcat) vaccine administered following the recombinant zoster vaccine versus administration alone: Results from a randomized, phase 2a, non-inferiority trial	Wrong intervention
4	Kim J.H. et al.	Adjuvanted recombinant zoster vaccine decreases herpes zoster-associated pain and the use of pain medication across 3 randomized, placebo-controlled trials	Wrong outcomes
5	Sullivan K.M. et al.	Safety and efficacy of recombinant and live herpes zoster vaccines for prevention in at-risk adults with chronic diseases and immunocompromising conditions	Wrong intervention
6	Anderson T.C. et al.	Use of recombinant zoster vaccine in immunocompromised adults aged >=19 years: Recommendations of the Advisory Committee on Immunization Practices-United States, 2022	Wrong study design
7	Raza S. et al.	Safety of Recombinant Zoster Vaccine in Rheumatology Patients	Wrong study design - not looking at efficacy
8	Cunningham A.L.	Recombinant zoster vaccine for immunocompromised people	Wrong study design
9	Provost-Olewczynska J.X. et al.	Adjuvanted recombinant zoster vaccine in solid organ transplant and hematopoietic stem-cell transplant recipients	Wrong study design
10	Muchtar E. et al.	Humoral and cellular immune responses to recombinant herpes zoster vaccine in patients with chronic lymphocytic leukemia and monoclonal B cell lymphocytosis	Wrong study design
11	Koldehoff M. et al.	Cellular Immune Response after Vaccination with an Adjuvanted, Recombinant Zoster Vaccine in Allogeneic Hematopoietic Stem Cell Transplant Recipients	Wrong study design
12	Khan N. et al.	Efficacy of Recombinant Zoster Vaccine in Patients With Inflammatory Bowel Disease	Wrong study design
13	Harbecke R. et al.	Herpes Zoster Vaccines	Wrong study design
14	Stadtmauer E.A. et al.	Adjuvanted recombinant zoster vaccine in adult autologous stem cell transplant recipients: polyfunctional immune responses and lessons for clinical practice	Wrong study design
15	Dagnew A.F. et al.	Immune responses to the adjuvanted recombinant zoster vaccine in immunocompromised adults: a comprehensive overview	Wrong study design
16	Lu A. et al.	Effectiveness of the Recombinant Zoster Vaccine for Herpes Zoster Ophthalmicus in the United States	Wrong study design
17	Fiore J. et al.	Safety and reactogenicity of the adjuvanted recombinant zoster vaccine: experience from clinical trials and post-marketing surveillance	Wrong study design
18	Kochhar G.S. et al.	Effectiveness of recombinant zoster vaccine (RZV) in patients with inflammatory bowel disease	Wrong study design
19	Lopez-Fauqued M. et al.	Safety Profile of the Adjuvanted Recombinant Zoster Vaccine in Immunocompromised Populations: An Overview of Six Trials	Wrong study design
20	Baumrin E. et al.	Safety and reactogenicity of the recombinant zoster vaccine after allogeneic hematopoietic cell transplantation	Wrong outcomes - not looking at incidence or titres
21	Hirzel C. et al.	Safety and immunogenicity of adjuvanted recombinant subunit herpes zoster vaccine in lung transplant recipients	Wrong comparator - no placebo
22	Ocran-Appiah J. et al.	Safety of the adjuvanted recombinant zoster vaccine in adults aged 50 years or older. A phase IIIB, non-randomized, multinational, open-label study in previous ZOE-50 and ZOE-70 placebo recipients	Wrong patient population
23	Barghash M.H. et al.	Recombinant herpes zoster vaccine after heart transplantation: A single-center experience	Wrong study design
24	Camargo J.F. et al.	Reduced immunogenicity of the adjuvanted recombinant zoster vaccine after hematopoietic cell transplant: A pilot study	Wrong study design
25	Satyam V.R. et al.	Safety of Recombinant Zoster Vaccine in Patients with Inflammatory Bowel Disease	Wrong study design
26	Curran D. et al.	Recombinant Zoster Vaccine Significantly Reduces the Impact on Quality of Life Caused by Herpes Zoster in Adult Autologous Hematopoietic Stem Cell Transplant Recipients: A Randomized Placebo-Controlled Trial (ZOE-HSCT)	Wrong outcomes
27	Lopez-Fauqued M. et al.	Safety profile of the adjuvanted recombinant zoster vaccine: Pooled analysis of two large randomised phase 3 trials	Wrong study design
28	Cunningham A.L. et al.	Vaccine profile of herpes zoster (HZ/su) subunit vaccine	Wrong study design
29	Cunningham A.L. et al.	Efficacy of the herpes zoster subunit vaccine in adults 70 years of age or older	Wrong patient population
30	Winston D.J. et al.	Recombinant interferon alpha-2a for treatment of herpes zoster in immunosuppressed patients with cancer	Wrong intervention
31	Anderson, T.C. et al.	Use of Recombinant Zoster Vaccine in Immunocompromised Adults Aged >=19 Years: Recommendations of the Advisory Committee on Immunization Practices - United States, 2022.	Wrong study design
32	Schmader, K.E. et al.	Impact of Reactogenicity After Two Doses of Recombinant Zoster Vaccine Upon Physical Functioning and Quality of Life: An Open Phase III Trial in Older Adults.	Wrong study design
33	Leroux-Roels, I. et al.	A Phase 1/2 Clinical Trial Evaluating Safety and Immunogenicity of a Varicella Zoster Glycoprotein E Subunit Vaccine Candidate in Young and Older Adults	Wrong comparator
34	Lal H. et al.	Safety and immunogenicity of an AS01-adjuvanted varicella zoster virus subunit candidate vaccine (HZ/su): a phase-I, open-label study in Japanese adults.	Wrong patient population
35	Chlibek R. et al.	Safety and immunogenicity of three different formulations of an adjuvanted varicella-zoster virus subunit candidate vaccine in older adults: a phase II, randomized, controlled study.	Wrong patient population
36	Benson, C.A. et al.	Safety and Immunogenicity of Zoster Vaccine Live in Human Immunodeficiency Virusâ€“Infected Adults With CD4+ Cell Counts >200 Cells/mL Virologically Suppressed on Antiretroviral Therapy.	Wrong intervention
37		Immunogenicity, Reactogenicity of Shingrix in SLE	Incomplete study
38		Recombinant Herpes Zoster Vaccine in Patients With Autoimmune Rheumatic Diseases	Incomplete study
39	Curran D. et al.	Impact of a recombinant zoster vaccine on quality of life: data from a randomized, placebo-controlled, phase 3 trial in adult hematopoietic stem cell transplant recipients	Wrong outcomes
40	Schaffner TO. et al.	Efficacy and Safety of the Adjuvanted Recombinant Zoster Vaccine in Adults with Pre-existing Potential Immune Mediated Diseases: a Pooled Post-hoc Analysis on Two Parallel Randomized Trials	Does not exist
41	Kifayat A. et al.	Antibody Response to Shingrix Vaccination in Patients with Rheumatoid Arthritis, Seronegative Spondyloarthropathy and Systemic Lupus Erythematosus on Immunosuppressive Medications	Wrong comparator
42	Dagnew AF. et al.	Recombinant zoster vaccine efficacy and safety in adults with pre-existing potential immune mediated diseases: post-hoc analysis on two randomized trials	Duplicate
43	Kim JH. et al.	Can recombinant zoster vaccine administration decrease the use of herpes zoster-related pain medication across randomized controlled studies?	Wrong outcomes
44		Study comparing efficacy of two types of zoster vaccines in HIV positive people	Wrong comparator
45		Shingrix in Patients With Rheumatic Diseases: a Double-blind Placebo-controlled RCT	Incomplete study
46	McElhaney JE. et al.	Efficacy, immunogenicity and safety of an investigational subunit adjuvanted herpes zoster vaccine in adults aged 60 years and older: results from the zoe-50 and zoe-70 efficacy studies	Wrong study design
47	Schwarz TF. et al.	Randomized, phase iii clinical trial to assess the immunogenicity and safety of an investigational subunit adjuvanted herpes zoster vaccine co-administered with a seasonal quadrivalent-inactivated influenza vaccine in adults aged 50 years and older	Wrong intervention
48	Dagnew A. et al.	Efficacy and safety of the adjuvanted recombinant zoster vaccine in adults with pre-existing potential immune mediated diseases: a pooled post-hoc analysis on two parallel randomized trials	Duplicate
